# Supplementary material for: Are food exposures obtained through commercial market panels representative of the general population? Implications for outbreak investigations
Source: Epidemiol Infect. 2019 Feb 22;147:e99. doi: 10.1017/S0950268819000219 (PMC6420139; doi:10.1017/S0950268819000219)
Supplement: Supplementary file 1 [file S0950268819000219sup001.xlsx]

## Sheet: supplementary table
	Food item	NDNS (n = 2696)		Panel A (n = 2157)								Panel B (n = 2274)
		unexposed	exposed	unexposed	exposed	OR	95% CI		aOR	95%CI		unexposed	exposed	OR	95% CI		aOR	95%CI
	Pizza	2248	448	1522	635	2.09352	1.80622	2.42652	2.64488	2.28191	3.06557	1292	982	3.81388	3.3455	4.34784	3.72811	3.26144	4.26155
	Pasta	1622	1074	1208	949	1.18644	1.05045	1.34004	1.39908	1.23871	1.58021	1062	1212	1.72355	1.53964	1.92943	1.7203	1.53236	1.9313
	Rice	1643	1053	1143	1014	1.38421	1.22816	1.56009	1.51226	1.34177	1.70441	1017	1257	1.92852	1.72207	2.15972	1.89393	1.68698	2.12627
	Bread	205	2491	255	1902	0.613833	0.503441	0.748431	0.607612	0.498339	0.740846	293	1981	0.556413	0.46107	0.671471	0.556698	0.459676	0.674199
	Cereals	1003	1693	694	1463	1.2489	1.10434	1.41239	1.19256	1.05452	1.34867	784	1490	1.12594	1.0021	1.26508	1.15875	1.0285	1.3055
	Biscuits	995	1701	680	1477	1.27055	1.12225	1.43843	1.27789	1.12874	1.44674	615	1659	1.57794	1.39787	1.7812	1.60979	1.42206	1.8223
	Milk	206	2490	290	1867	0.532616	0.438833	0.646442	0.478811	0.394502	0.581138	349	1925	0.456324	0.380319	0.547519	0.466913	0.387514	0.56258
	Other milk	2575	121	1929	228	2.51533	1.99069	3.17824	2.7716	2.19351	3.50205	1889	385	4.33731	3.50618	5.36545	4.28425	3.44981	5.32052
	Cheddar	1320	1376	706	1451	1.9716	1.74681	2.22531	1.98642	1.75995	2.24204	691	1583	2.19765	1.955	2.47041	2.2407	1.98786	2.52571
	Other cheese	1693	1003	1384	773	0.942756	0.835094	1.0643	0.935463	0.828634	1.05607	1471	803	0.921423	0.820367	1.03493	0.933121	0.82883	1.05054
	Yoghurt	1690	1006	1067	1090	1.71613	1.52335	1.93332	1.68195	1.493	1.89481	1162	1112	1.60763	1.43533	1.80062	1.66162	1.47912	1.86663
	Ice cream	2180	516	1414	743	2.21997	1.94076	2.53934	2.1698	1.8969	2.48195	1388	886	2.69681	2.37348	3.06419	2.66999	2.34481	3.04025
	Butter	1611	1085	942	1215	1.9151	1.70153	2.15547	1.85089	1.64448	2.0832	950	1324	2.06933	1.8474	2.31793	2.12208	1.88975	2.38297
	Bacon	1075	1621	867	1290	0.986725	0.875484	1.1121	0.948058	0.841176	1.06852	778	1496	1.2752	1.13557	1.432	1.25335	1.11309	1.41129
	Pork	2138	558	1598	559	1.34032	1.16832	1.53765	1.32536	1.15528	1.52048	1592	682	1.6414	1.44227	1.86803	1.62141	1.42146	1.84949
	Beef	1437	1259	1291	866	0.765637	0.680303	0.861674	0.751949	0.668141	0.84627	1277	997	0.891118	0.79655	0.996914	0.87151	0.777182	0.977286
	Lamb	2230	466	1806	351	0.930054	0.795408	1.08749	0.902913	0.772196	1.05576	1781	493	1.32465	1.15031	1.52543	1.28256	1.1105	1.48128
	Chicken	861	1835	592	1565	1.24039	1.08965	1.41199	1.35085	1.18668	1.53772	503	1771	1.65203	1.45367	1.87746	1.64284	1.44104	1.87288
	Liver	2521	175	2017	140	0.999901	0.789564	1.26627	0.931167	0.735289	1.17923	2019	255	1.81944	1.488	2.22471	1.72964	1.40866	2.12376
	Burger	2392	304	1756	401	1.79683	1.51779	2.12718	2.10376	1.77705	2.49054	1553	721	3.65301	3.14898	4.23773	3.51235	3.02025	4.08464
	Sausage	1834	862	1392	765	1.16927	1.03306	1.32344	1.17946	1.04206	1.33497	1300	974	1.59407	1.41951	1.79009	1.55876	1.38428	1.75523
	Pasties	2099	597	1655	502	1.06646	0.927101	1.22676	0.995807	0.865682	1.14549	1587	687	1.52201	1.33971	1.72913	1.47633	1.29573	1.68209
	Carrots	1106	1590	601	1556	1.80091	1.5875	2.04302	1.72901	1.52412	1.96145	600	1674	1.94072	1.71992	2.18985	1.98264	1.75123	2.24463
	Tomatoes	823	1873	525	1632	1.36591	1.19634	1.55952	1.27771	1.11909	1.45882	663	1611	1.06769	0.945009	1.20629	1.08549	0.957924	1.23005
	Egg	1271	1425	835	1322	1.41213	1.25431	1.58982	1.31547	1.16845	1.48099	842	1432	1.51692	1.35367	1.69984	1.53559	1.36686	1.72515
	Egg dish	2414	282	1735	422	2.0821	1.76247	2.4597	2.12421	1.79811	2.50945	1713	561	2.80346	2.39876	3.27642	2.73724	2.33614	3.20721
	Cod	2239	457	1564	593	1.85762	1.61161	2.14118	1.7205	1.49265	1.98314	1567	707	2.21049	1.9329	2.52794	2.17762	1.8996	2.49632
	White fish	2256	440	1704	453	1.36306	1.17353	1.5832	1.29544	1.11531	1.50467	1774	500	1.44512	1.25329	1.6663	1.40864	1.21813	1.62895
	Tuna	2201	495	1691	466	1.22534	1.05805	1.41909	1.27637	1.1021	1.47818	1614	660	1.81826	1.59171	2.07704	1.76299	1.53884	2.01979
	Mackerel	2564	132	1967	190	1.87626	1.48194	2.37551	1.75768	1.38828	2.22538	1982	292	2.86169	2.31093	3.54373	2.5974	2.08875	3.22991
	Squid	2671	25	2070	87	4.49038	2.84935	7.07653	5.10027	3.23635	8.03767	2093	181	9.23939	6.05804	14.0914	8.47484	5.51042	13.034
	Prawn	2370	326	1768	389	1.59955	1.35823	1.88374	1.58725	1.34779	1.86926	1811	463	1.85863	1.5928	2.16883	1.77915	1.51946	2.08323
	Shellfish	2603	93	2026	131	1.80977	1.36745	2.39516	1.77021	1.33756	2.34282	2079	195	2.62525	2.03713	3.38317	2.42752	1.873	3.14622
	Beansprouts	2620	76	1928	229	4.09464	3.11902	5.37544	4.42722	3.37236	5.81204	1865	409	7.56018	5.87655	9.72617	7.33973	5.69183	9.46473
	Lettuce	1491	1205	1061	1096	1.27816	1.13693	1.43694	1.30363	1.15958	1.46558	1028	1246	1.49974	1.34059	1.67778	1.49746	1.33501	1.67967
	Spinach	2367	329	1712	445	1.87007	1.59336	2.19484	2.02756	1.72755	2.37968	1655	619	2.69088	2.32131	3.1193	2.58724	2.22413	3.00962
	Cucumber	1617	1079	1178	979	1.24545	1.10617	1.40226	1.28788	1.14385	1.45003	1157	1117	1.4468	1.29263	1.61936	1.45551	1.29663	1.63385
	Salad	2362	334	1492	665	3.152	2.71066	3.6652	3.30985	2.8464	3.84875	1488	786	3.73554	3.23611	4.31203	3.73813	3.23005	4.32613
	Green bean	2220	476	1421	736	2.41563	2.1062	2.77051	2.28484	1.99218	2.62051	1471	803	2.54594	2.23304	2.90269	2.6221	2.2934	2.99792
	Brussel sprouts	2486	210	1779	378	2.51535	2.09345	3.02227	2.30476	1.91818	2.76924	1805	469	3.07594	2.58558	3.65929	3.06435	2.56796	3.6567
	Beetroot	2449	247	1712	445	2.5772	2.1705	3.06011	2.43119	2.04753	2.88675	1747	527	2.99095	2.54077	3.52091	2.98324	2.52567	3.52371
	Broccoli	1926	770	1200	957	1.99479	1.76444	2.2552	1.96507	1.73816	2.22161	1231	1043	2.1193	1.8845	2.38335	2.10149	1.86393	2.36933
	Cabbage	2174	522	1566	591	1.57175	1.36867	1.80498	1.48672	1.29462	1.70732	1579	695	1.83312	1.6085	2.08911	1.81899	1.59183	2.07857
	Courgette	2495	201	1797	360	2.48673	2.06132	2.99994	2.49667	2.06955	3.01193	1842	432	2.91118	2.43686	3.47782	2.89816	2.41814	3.47348
	Leek	2444	252	1804	353	1.89775	1.59063	2.26416	1.8471	1.54818	2.20374	1812	462	2.47277	2.09648	2.91661	2.40568	2.0339	2.84542
	Mushrooms	1844	852	985	1172	2.57521	2.28285	2.90501	2.52783	2.24085	2.85156	1085	1189	2.37177	2.11285	2.66243	2.37634	2.11212	2.67362
	Onion	903	1793	660	1497	1.14231	1.00769	1.29492	1.14162	1.00708	1.29413	724	1550	1.0782	0.957156	1.21456	1.09117	0.966311	1.23216
	Peas	1581	1115	887	1270	2.03019	1.80265	2.28646	1.90794	1.6941	2.14878	916	1358	2.10214	1.87646	2.35496	2.18973	1.94799	2.46147
	Pepper	1763	933	1173	984	1.58514	1.40553	1.7877	1.66577	1.47702	1.87864	1178	1096	1.75807	1.56819	1.97094	1.7503	1.55729	1.96724
	Sweet potato	2590	106	1851	306	4.03933	3.19566	5.10572	4.42411	3.50008	5.59209	1843	431	5.71407	4.5823	7.12538	5.63621	4.50408	7.05292
	Apple	1570	1126	1150	1007	1.22094	1.08565	1.37308	1.17795	1.04743	1.32474	1120	1154	1.43664	1.284	1.60743	1.40442	1.25247	1.5748
	Banana	1445	1251	981	1176	1.38468	1.23118	1.55731	1.31829	1.17215	1.48265	1032	1242	1.39012	1.24282	1.55487	1.41477	1.2614	1.58677
	Orange	2030	666	1322	835	1.9252	1.69602	2.18536	1.79313	1.57967	2.03544	1378	896	1.98189	1.75534	2.23769	1.99781	1.76499	2.26135
	Pear	2318	378	1769	388	1.34501	1.14631	1.57815	1.25669	1.07104	1.47452	1778	496	1.71069	1.47625	1.98237	1.69528	1.45794	1.97125
	Plum	2542	154	1864	293	2.59464	2.10344	3.20054	2.41777	1.96005	2.98237	1901	373	3.23878	2.65987	3.94368	3.14143	2.57115	3.83819
	Raspberry	2531	165	1711	446	3.99846	3.29562	4.8512	3.94389	3.25064	4.78498	1758	516	4.50235	3.73985	5.42031	4.47871	3.70616	5.4123
	Strawberry	2352	344	1574	583	2.53246	2.17503	2.94863	2.47949	2.12953	2.88695	1550	724	3.19364	2.76678	3.68635	3.22511	2.78519	3.73451
	Chips	1457	1239	882	1275	1.69993	1.5077	1.91666	1.85524	1.64545	2.09179	712	1562	2.57982	2.29592	2.89882	2.55504	2.26709	2.87957
	Crisps	1546	1150	839	1318	2.11186	1.86388	2.39283	2.6368	2.32718	2.98761	694	1580	3.06062	2.72148	3.44202	3.04856	2.70371	3.43739
	Potatoes	503	2193	638	1519	0.546093	0.474324	0.628721	0.489651	0.4253	0.563739	693	1581	0.523273	0.458672	0.596971	0.529794	0.463069	0.606134
	Nuts	2120	576	1317	840	2.34751	2.0616	2.67306	2.27999	2.00231	2.59618	1339	935	2.57007	2.26958	2.91033	2.53488	2.23296	2.87763
	Seeds	2523	173	1752	405	3.37126	2.77905	4.08967	3.29928	2.71971	4.00236	1815	459	3.68814	3.06532	4.43751	3.67755	3.04534	4.44101
	Quorn	2595	101	1982	175	2.26856	1.752	2.93742	2.61166	2.01697	3.38168	1963	311	4.07058	3.22774	5.1335	3.89228	3.07258	4.93065
	Tofu	2683	13	2058	99	9.92812	5.51957	17.8578	11.8148	6.56846	21.2514	2049	225	22.663	12.9191	39.756	23.5717	13.0162	42.6871
	Herbs	2452	244	1476	681	4.63651	3.93587	5.46187	4.87168	4.13551	5.73891	1368	906	6.65538	5.69364	7.77956	6.68807	5.70553	7.83981
	Ketchup	2317	379	1250	907	4.43592	3.83875	5.126	4.96124	4.29335	5.73304	1010	1264	7.6509	6.67458	8.77003	7.45667	6.49344	8.56278
	Mustard	2453	243	1637	520	3.20661	2.71041	3.79364	3.02538	2.55723	3.57924	1591	683	4.33353	3.69494	5.08249	4.3297	3.68314	5.08976
	Mayo	1870	826	1281	876	1.54816	1.36882	1.751	1.67161	1.47797	1.89062	1248	1026	1.86121	1.65685	2.09077	1.85897	1.65035	2.09395
	Chilli	2628	68	1807	350	7.4856	5.71271	9.80868	8.04546	6.13998	10.5423	1751	523	11.5434	8.90235	14.9678	11.1878	8.6003	14.5539
	Pickle	2465	231	1646	511	3.31281	2.79243	3.93016	3.06678	2.58505	3.63829	1731	543	3.3474	2.83603	3.95098	3.31531	2.80143	3.92346
	Gravy	1754	942	1046	1111	1.9777	1.75508	2.22856	1.85533	1.64649	2.09067	1079	1195	2.06217	1.83961	2.31167	2.08077	1.8507	2.33945
